# Supplementary material for: An augmented reality game to support therapeutic education for children with diabetes
Source: PLoS One. 2017 Sep 28;12(9):e0184645. doi: 10.1371/journal.pone.0184645 (PMC5619721; doi:10.1371/journal.pone.0184645)
Supplement: S3 File — Pseudocode of the most relevant processes. (TXT) [file pone.0184645.s003.txt]

/* ------------- Variables ---------------------*/
Text textScore;
GameObject[] portionNumbers = new GameObject[6];
double[] portions_of_Food_List = new double [6];
Image myImage;
double portion=9;
//Counter to switch food
int j=0;
//"FoodList" is a class for 3D models of food 
List<Food> FoodList;
int scoreValue = 10;
List<food_to_guess> food_to_guessList = new List<food_to_guess> ();
List<Food> FoodList = new List<Food>();

/*-------------------------------------
Initializes the game and calls the necessary procedures to pass the respective level ----------------------*/

Start_the_game(){
   Disable Multi_Touch_screen;
   Show_on_screen : "Score: 0";
   Count_time;		
   LoadFoodDataBaseXml ();
   FoodList.Clear();
   Instantiate (FoodList[j].Mesh,FoodList[j].Mesh.transform.position, FoodList[j].Mesh.transform.localRotation);
   Find_Game_Object_with_Tag: "Food" and set Game_Object "ImageTarget" as parent
	
Show_Information_about_Food_characteristics_and_nutritional_value;
   Random_Numbers ();
}


/*--------------The food data and nutritional information necessary to fulfill the task proposed by the game are loaded, for this, the information is taken from a database -----------*/

private void LoadFoodDataBaseXml(){
   TextAsset textFoodXml;
   if (edadScript.agePlayer>6)
	{
	textFoodXml = (TextAsset) Resources.Load("xml/food_7_12");
	}
	else
	{
	textFoodXml = (TextAsset) Resources.Load("xml/food_4_6");
	}		
   XmlDocument XmlDocFood = new XmlDocument ();
		
   try
	{
	XmlDocFood.LoadXml ( textFoodXml.text );
	}
		
/* --- Catch "File Not Found" errors ----- */
   catch (System.IO.FileNotFoundException)
	{
	print("No file found!");
	Application.Quit ();
	}
/*---  Catch Argument Exceptions --------*/
   catch (System.ArgumentException)
	{
	print("Invalid path detected!");
	Application.Quit ();
	}
/* --- Catach all other errors, and print them to console ---*/
   catch (System.Exception err)
	{
	print("An Exception has been caught:");
	print(err);
	Application.Quit ();
	}
		
/* ------------ Declare the xpath for finding objects inside the XML file --------------------------------------*/
   XmlNodeList XmlDocNodesFood = XmlDocFood.SelectNodes("/Food/"+ xmlType +"/Food");

   foreach (XmlNode nodeXml in XmlDocNodesFood)
   {
	string flag=nodeXml["Game"].InnerText;
	if (flag=="true"){
		int TempGrams = int.Parse(nodeXml["GramsPerPortion"].InnerText);
		int TempWeight = int.Parse(nodeXml["Weight"].InnerText);
		int TempIndex = int.Parse(nodeXml["IndexGlycemic"].InnerText);
		double TempCarbohydrates= double.Parse(nodeXml["GramsCarbohydrates"].InnerText);

				Food objFood = new Food(
												nodeXml["Name"].InnerText,
			                                    TempGrams,
			                                    TempWeight,			                            		
			                                    nodeXml["unit_of_measurement"].InnerText,
			                                    TempIndex,
			                                    nodeXml["Observations"].InnerText,
			                                    Resources.Load (GameObject):("Models/"+ nodeXml["Mesh"].InnerText ),
			                                    TempCarbohydrates,
				                                Resources.Load (Label):("Labels/"+ nodeXml["Label"].InnerText)
				                                );
				FoodList.Add (objFood);
			}
		}
	}


	/*----------- This procedure allows you to display random options to place options ------------------------------------*/ 
	//that the player should guess to complete the game
	Random_Numbers(){		
		portionNumbers=Find_Game_Object_with_Tag: "portion";
		int random;
		Portion randomic;
		random = Random.Range (0, 3);
		portions_of_Food_List.Clear ();
		for (int i=1; i<=5; i++) {
			if (i!=FoodList[j].Portion_of_carbohydrates)
			{
				portionsList.Add (new Portion (i));
			}
		}
		portionNumbers[random].GetComponent: Image = FoodList[j].Portion_of_carbohydrates(Get Image);
		portions_of_Food_List[random]=FoodList[j].Portion_of_carbohydrates(Get Number);
		portionNumbers[random].GetComponent: Button = FoodList[j].Portion_of_carbohydrates(Get Number);
		for (int k=0; k<=2; k++) {
			if (k!=random){
				random_2 = portions [Random.Range(0, portions.Count - 1)];
				portionNumbers[k].GetComponent: Image = random_2(Get Image);
				portionNumbers[k].GetComponent: Button.portion=random_2(Get Number);
				portions_of_Food_List[k]=random_2(Get Number);
				portions.Remove(random_2);
			}
		}
	}
	
	/*------------------This procedure is executed each time an image / button is pressed and selects an option that allows to pass the level or to lose it ---------------------------------*/
	public void guess_the_portion() {	
		StartCoroutine(SelectedOption(portion));
		j = j + 1;
	}

	/* ------------This procedure changes the 3D models and information that the player must guess, once the level is finished, shows the player whether or not  he has passed, when the game is over he shows the total results of the game ---*/
	IEnumerator SelectedOption(double portion) {
		
		for (int k=0; k<portionsNumber.Length; k++) {
			portionsNumber[k].GetComponent (Image): = Resources.Load (Image): ("Numbers/t");
			portionsNumber[k].GetComponent (Image): enabled=false;
		}
		
		Destroy(Find_Game_Object_with_Tag: "Food");
		Find_GameObject("TextInformationFood_1").GetComponent (TextMesh) = " ";
		Find_GameObject("TextInformationFood_2").GetComponent (TextMesh) = " ";
		Find_GameObject("Weight").GetComponent (Text) = " ";
		Find_GameObject("TextWeight").GetComponent (Text): enabled=false;
		
		if (portion == food[j].carbohydrates.number) {
			food_to_guess objfood_to_guess = new food_to_guess(food[j].name, 1, "success");
			food_to_guessList.Add(objfood_to_guess);
			Find_GameObject("ImageSuccess").GetComponent (Image): enabled=true;
			Find_GameObject("ImageSuccess").GetComponent (AudioSource): Play();
			ScoreManager.score+=scoreValue;
			
		} else {
			food_to_guess objfood_to_guess = new food_to_guess(food[j].name, 0, "miss");
			food_to_guessList.Add(objfood_to_guess);
			Find_GameObject("ImageMiss").GetComponent (Image: enabled=true;
			Find_GameObject("ImageMiss").GetComponent (AudioSource): Play();			
		}
		WaitForSeconds(1);

		if (j == food.Count) {
			j = 0;
			if (ScoreManager.score>=scoreToPass){
				Count_level++;
				go_to: Next_level;
			}
			else{
				Count_level++;
				go_to: Previous_level;
				Show: Text_to_miss_the_level;
				Final_time = time-start_level_time;
				saveLevel();
			}
			
		} else {
			Find_GameObject("ImageCheck").GetComponent (Image): enabled=false;
			Find_GameObject("ImagenBad").GetComponent (Image): enabled=false;
			randomNumbers ();
			Instantiate (FoodList[j].Mesh , FoodList[j].Mesh.transform.position, FoodList[j].Mesh.transform.localRotation);
			Find_Game_Object_with_Tag: "Food" and set Game_Object "ImageTarget" as parent
			Show_Information_about_Food_characteristics_and_nutritional_value;

/*---It serves to unlock the locked buttons to avoid errors by touching the button with transparent image --*/
			for (int k=0; k<portionsNumber.Length; k++) {
				portionsNumber[k].GetComponent (Image): enabled=true;
			}
			
		}

	}
