# Supplementary material for: An augmented reality game to support therapeutic education for children with diabetes
Source: PLoS One. 2017 Sep 28;12(9):e0184645. doi: 10.1371/journal.pone.0184645 (PMC5619721; doi:10.1371/journal.pone.0184645)
Supplement: S4 File — Data used in the analysis. (XLSX) [file pone.0184645.s004.xlsx]

## Sheet: SA
Code	Gender	Age	SA#1	SA#2	SA#3	SA#4	SA#5	SA#6	SA#7	SA#8	SA#9	SA#10	US#1	US#2	US#3	Pre Learning Score	Post Learning Score
1	boy	8	5	5	4	4	5	5	5	4	5	5	3	5	4	0	0.777778
2	girl	9	5	5	5	4	5	5	5	5	5	5	4	5	4	0.222222	0.888889
3	girl	10	5	5	5	4	5	5	5	5	5	5	4	5	5	0.333333	0.777778
4	boy	6	5	5	5	5	5	4	5	4	5	5	5	5	5	0.333333	1
5	girl	10	4	1	5	5	3	2	2	1	4	5	5	4	5	0.333333	0.444444
6	girl	9	4	1	5	5	3	2	5	1	4	5	5	4	5	0.444444	1
7	girl	9	4	5	5	3	4	5	5	3	4	5	5	4	5	0.222222	0.777778
8	girl	9	5	4	5	4	3	3	2	3	3	3	3	3	2	0.111111	0.444444
9	girl	10	3	2	2	2	3	3	4	3	3	3	5	3	3	0.444444	0.777778
10	girl	10	5	5	5	5	5	5	5	5	5	5	4	3	3	0.111111	0.888889
11	girl	10	5	5	5	4	5	5	5	4	5	5	5	5	5	0.333333	0.888889
12	girl	9	5	5	5	3	2	3	5	4	4	5	3	2	2	0.444444	1
13	boy	10	5	5	5	3	2	3	5	4	4	5	3	2	2	0.222222	1
14	girl	9	3	5	5	4	5	4	5	4	4	5	3	2	5	0.222222	0.777778
15	boy	9	4	4	5	4	4	3	5	3	4	3	3	4	2	0	1
16	girl	8	5	5	5	5	5	5	5	5	5	5	4	5	1	0	1
17	girl	10	5	5	5	3	5	5	5	4	3	5	3	3	3	0.222222	0.777778
18	girl	9	5	5	4	4	5	4	5	5	5	4	2	5	5	0.111111	0.555556
19	boy	10	5	5	4	4	5	4	5	5	5	4	2	5	5	0.555556	0.666667
21	boy	10	5	3	4	5	4	4	5	1	3	3	4	5	5	0.666667	1
22	boy	9	4	2	3	1	1	3	2	4	3	3	5	5	1	0.333333	1
23	girl	11	5	5	5	5	4	5	5	5	5	5	5	4	5	0.444444	0.666667
24	girl	11	5	5	5	1	3	4	5	5	5	5	5	4	4	0.222222	0.555556
25	girl	12	5	5	4	4	4	4	4	5	4	5	3	3	4	0.444444	1
26	girl	12	4	5	4	4	4	4	4	4	4	3	4	5	2	0.444444	0.888889
27	boy	11	5	5	4	2	5	5	5	2	5	4	1	2	5	0.333333	0.555556
28	boy	13	4	4	2	2	3	3	2	2	2	3	4	5	5	0.111111	0.666667
29	girl	13	4	3	3	4	5	4	3	3	4	4	5	4	3	0	0.777778
30	boy	11	5	5	5	5	5	5	5	5	5	5	5	5	5	0.222222	0.444444
31	boy	11	5	3	3	3	1	3	3	2	2	2	2	2	2	0.666667	0.666667
32	boy	12	5	3	3	4	4	5	5	4	4	4	4	4	2	0.666667	1
33	boy	11	2	2	3	1	1	2	4	4	5	5	3	2	4	0	0.777778
34	boy	12	5	5	5	4	3	5	4	3	5	5	5	5	5	0.666667	1
35	girl	12	5	5	5	4	3	5	4	3	5	5	5	5	5	0.777778	0.777778
36	girl	11	5	5	5	5	5	5	5	4	5	5	4	5	5	0.666667	1
37	boy	11	5	5	5	4	5	5	5	5	5	5	5	5	5	0.333333	0.666667
38	boy	11	5	5	5	5	5	5	5	5	5	5	5	5	5	0.444444	0.888889
39	boy	14	5	5	5	5	5	5	5	5	5	5	5	5	5	0.444444	0.777778
40	girl	11	5	5	5	4	4	4	5	5	4	5	3	3	4	0.444444	0.888889
41	boy	11	4	4	3	2	3	5	3	4	4	4	3	4	1	0.333333	0.888889
42	boy	11	3	2	1	2	2	4	4	2	3	3	3	2	1	0.555556	0.666667
45	girl	11	5	5	5	5	5	5	5	5	5	5	5	5	5	0.222222	0.666667
46	girl	12	5	5	5	5	5	5	5	5	4	5	5	5	5	0.555556	0.777778
47	girl	11	5	4	5	5	5	4	5	4	4	5	4	3	5	0.333333	0.666667
48	boy	8	5	5	5	5	5	5	5	5	5	5	5	4	5	0	0.777778
49	girl	8	5	5	2	4	5	5	4	5	5	5	5	1	5	0	0.777778
50	girl	7	5	5	5	4	4	5	5	5	5	4	5	5	5	0	0.555556
51	girl	7	5	5	5	5	5	5	5	5	5	5	5	5	5	0	0.777778
52	girl	6	4	5	5	5	5	5	5	5	4	4	3	4	5	0	0.444444
53	girl	8	5	5	5	4	5	5	5	5	5	5	5	4	5	0	0.888889
54	girl	8	5	5	4	5	5	5	5	5	5	5	4	5	4	0.444444	0.777778
55	girl	8	5	5	5	5	5	5	5	4	5	5	1	5	4	0.222222	0.777778
56	boy	7	5	5	5	5	5	5	5	5	5	5	5	5	5	0.333333	0.666667
57	girl	7	5	5	5	5	5	5	5	5	5	5	5	5	5	0	0.888889
58	boy	7	5	5	5	5	5	5	5	5	4	5	5	5	5	0	0.666667
59	girl	8	5	5	5	5	5	5	5	5	5	5	5	5	5	0	0.777778
60	boy	5	4	4	4			4	4	4	4	4	4			0	1
61	boy	5	5	5	5			5	5	5	5	5	5			0	0.666667
62	girl	5	5	5	5			5	5	5	5	5	5			0	1
63	boy	6	4	4	5			4	4	3	4	5	4			0	1
64	girl	6	5	5	4			5	5	5	5	5	5			0	1
65	girl	6	5	5	4			4	5	5	5	5	5			0	1
66	girl	5	5	4	4			4	5	5	2	5	3			0	1
67	girl	5	5	4	4			4	5	5	2	5	3			0	1
68	boy	6	5	5	5			5	5	5	4	4	5			0	1
69	boy	5	5	5	5			5	5	5	5	5	3			0	1
70	girl	6	5	5	3			5	5	5	5	5	5			0	0.666667
